# Supplementary material for: Belarusian Healthcare Professionals’ Views on Monkeypox and Vaccine Hesitancy
Source: Vaccines (Basel). 2023 Aug 15;11(8):1368. doi: 10.3390/vaccines11081368 (PMC10459544; doi:10.3390/vaccines11081368)
Supplement: Supplementary file 1 [file vaccines-11-01368-s001.zip]

Archive with 1 entries (1 files):
- vaccines-2475104-supplementary.pdf
